# Supplementary material for: Mechanistic Modelling of Biomass Growth, Glucose Consumption and Ethanol Production by Kluyveromyces marxianus in Batch Fermentation
Source: Entropy (Basel). 2023 Mar 14;25(3):497. doi: 10.3390/e25030497 (PMC10047689; doi:10.3390/e25030497)
Supplement: Supplementary file 1 [file entropy-25-00497-s001.zip]

Archive with 1 entries (1 files):
- entropy-2186744-supplementary.m
